# Supplementary material for: Changes in Calcium Homeostasis and Gene Expression Implicated in Epilepsy in Hippocampi of Mice Overexpressing ORAI1
Source: Int J Mol Sci. 2019 Nov 6;20(22):5539. doi: 10.3390/ijms20225539 (PMC6888010; doi:10.3390/ijms20225539)
Supplement: Supplementary file 1 [file ijms-20-05539-s001.zip]

Archive with 4 entries (3 files):
- supplementary/
- supplementary/ijms-618780 Supplementary data.docx
- supplementary/Table S1_Lists of GO_BP_UP_genes.xlsx
- supplementary/Table S2_Lists of GO_BP_DOWN_genes.xlsx
