# Supplementary material for: Changes in Calcium Homeostasis and Gene Expression Implicated in Epilepsy in Hippocampi of Mice Overexpressing ORAI1
Source: Int J Mol Sci. 2019 Nov 6;20(22):5539. doi: 10.3390/ijms20225539 (PMC6888010; doi:10.3390/ijms20225539)
Supplement: Supplementary file 1 [file ijms-20-05539-s001.zip › supplementary/Table S1_Lists of GO_BP_UP_genes.xlsx]

## Sheet: results_GO_BP_UP_genes
ID	Description	GeneRatio	BgRatio	pvalue	p.adjust	qvalue	geneID	Count
GO:0002181	cytoplasmic translation	17/199	79/20753	1.16417e-18	2.83592e-15	2.52564e-15	Rpl18a/Rpl26/Rpl19/Rpl8/Rpl36/Rps26/Rpsa/Rpl31/Rps29/Rplp0/Rpl11/Rplp1/Rpl38/Rps21/Rps23/Rps2/Rpl9	17
GO:0042274	ribosomal small subunit biogenesis	14/199	61/20753	5.31148e-16	6.46938e-13	5.76156e-13	Rps17/Rps24/Rps5/Rpsa/Rpl38/Rps15/Rps21/Rps8/Rps25/Rps16/Rps7/Rps27/Rps14/Rps2	14
GO:0042254	ribosome biogenesis	23/199	265/20753	1.10978e-15	9.01145e-13	8.02549e-13	Rps17/Rps24/Rpl14/Rpl26/Rpl23a/Rps5/Rpsa/Rpl10/Rplp0/Rpl35/Rpl11/Rpl38/Rps15/Rps21/Rps8/Rps25/Rpl7a/Rps16/Rps7/Rpl12/Rps27/Rps14/Rps2	23
GO:0042255	ribosome assembly	13/199	60/20753	1.35923e-14	8.27773e-12	7.37205e-12	Rpl23a/Rps5/Rpsa/Rpl10/Rplp0/Rpl11/Rpl38/Rps15/Rps25/Rpl12/Rps27/Rps14/Rps2	13
GO:0022613	ribonucleoprotein complex biogenesis	24/199	408/20753	1.37649e-12	6.70628e-10	5.97254e-10	Rps17/Rps24/Rpl14/Rpl26/Rpl23a/Rps5/Rpsa/Rpl10/Rplp0/Rpl35/Rpl11/Rpl38/Rps15/Rps21/Rps8/Rps25/Rpl7a/Rps23/Rps16/Rps7/Rpl12/Rps27/Rps14/Rps2	24
GO:0000028	ribosomal small subunit assembly	8/199	18/20753	2.5018e-12	1.01573e-09	9.04598e-10	Rps5/Rpsa/Rpl38/Rps15/Rps25/Rps27/Rps14/Rps2	8
GO:0042273	ribosomal large subunit biogenesis	10/199	67/20753	8.08263e-10	2.81276e-07	2.50501e-07	Rpl14/Rpl26/Rpl23a/Rpl10/Rplp0/Rpl35/Rpl11/Rpl38/Rpl7a/Rpl12	10
GO:0022618	ribonucleoprotein complex assembly	14/199	210/20753	1.62092e-08	4.9357e-06	4.39568e-06	Rpl23a/Rps5/Rpsa/Rpl10/Rplp0/Rpl11/Rpl38/Rps15/Rps25/Rps23/Rpl12/Rps27/Rps14/Rps2	14
GO:0006364	rRNA processing	13/199	179/20753	1.93613e-08	5.24046e-06	4.66709e-06	Rps17/Rps24/Rpl14/Rpl26/Rpl35/Rpl11/Rps15/Rps21/Rps8/Rpl7a/Rps16/Rps7/Rps14	13
GO:0071826	ribonucleoprotein complex subunit organization	14/199	223/20753	3.46079e-08	8.4305e-06	7.5081e-06	Rpl23a/Rps5/Rpsa/Rpl10/Rplp0/Rpl11/Rpl38/Rps15/Rps25/Rps23/Rpl12/Rps27/Rps14/Rps2	14
GO:0016072	rRNA metabolic process	13/199	210/20753	1.2746e-07	2.82265e-05	2.51382e-05	Rps17/Rps24/Rpl14/Rpl26/Rpl35/Rpl11/Rps15/Rps21/Rps8/Rpl7a/Rps16/Rps7/Rps14	13
GO:0000027	ribosomal large subunit assembly	6/199	29/20753	2.84947e-07	5.78442e-05	5.15154e-05	Rpl23a/Rpl10/Rplp0/Rpl11/Rpl38/Rpl12	6
GO:0046034	ATP metabolic process	12/199	235/20753	2.99049e-06	0.000560372	0.000499061	Cox6a1/Cbfa2t3/Gpi1/Cox4i1/Uqcr10/Atpif1/Ndufa8/Aldoa/Tpi1/Uqcc2/Ak5/Slc25a23	12
GO:0006414	translational elongation	6/199	44/20753	3.75708e-06	0.000653732	0.000582206	Eif5a/Eef1a2/Rplp1/Eef1g/Rplp2/Eef1b2	6
GO:0009167	purine ribonucleoside monophosphate metabolic process	12/199	260/20753	8.39957e-06	0.00125115	0.00111426	Cox6a1/Cbfa2t3/Gpi1/Cox4i1/Uqcr10/Atpif1/Ndufa8/Aldoa/Tpi1/Uqcc2/Ak5/Slc25a23	12
GO:0009205	purine ribonucleoside triphosphate metabolic process	12/199	260/20753	8.39957e-06	0.00125115	0.00111426	Cox6a1/Cbfa2t3/Gpi1/Cox4i1/Uqcr10/Atpif1/Ndufa8/Aldoa/Tpi1/Uqcc2/Ak5/Slc25a23	12
GO:0009126	purine nucleoside monophosphate metabolic process	12/199	261/20753	8.73135e-06	0.00125115	0.00111426	Cox6a1/Cbfa2t3/Gpi1/Cox4i1/Uqcr10/Atpif1/Ndufa8/Aldoa/Tpi1/Uqcc2/Ak5/Slc25a23	12
GO:0009161	ribonucleoside monophosphate metabolic process	12/199	264/20753	9.79663e-06	0.00125603	0.00111861	Cox6a1/Cbfa2t3/Gpi1/Cox4i1/Uqcr10/Atpif1/Ndufa8/Aldoa/Tpi1/Uqcc2/Ak5/Slc25a23	12
GO:0009199	ribonucleoside triphosphate metabolic process	12/199	264/20753	9.79663e-06	0.00125603	0.00111861	Cox6a1/Cbfa2t3/Gpi1/Cox4i1/Uqcr10/Atpif1/Ndufa8/Aldoa/Tpi1/Uqcc2/Ak5/Slc25a23	12
GO:0009144	purine nucleoside triphosphate metabolic process	12/199	268/20753	1.13933e-05	0.0013877	0.00123587	Cox6a1/Cbfa2t3/Gpi1/Cox4i1/Uqcr10/Atpif1/Ndufa8/Aldoa/Tpi1/Uqcc2/Ak5/Slc25a23	12
GO:0009123	nucleoside monophosphate metabolic process	12/199	273/20753	1.37062e-05	0.00158992	0.00141597	Cox6a1/Cbfa2t3/Gpi1/Cox4i1/Uqcr10/Atpif1/Ndufa8/Aldoa/Tpi1/Uqcc2/Ak5/Slc25a23	12
GO:0034470	ncRNA processing	13/199	328/20753	1.7985e-05	0.00199143	0.00177355	Rps17/Rps24/Rpl14/Rpl26/Rpl35/Rpl11/Rps15/Rps21/Rps8/Rpl7a/Rps16/Rps7/Rps14	13
GO:0009141	nucleoside triphosphate metabolic process	12/199	284/20753	2.0286e-05	0.00214855	0.00191348	Cox6a1/Cbfa2t3/Gpi1/Cox4i1/Uqcr10/Atpif1/Ndufa8/Aldoa/Tpi1/Uqcc2/Ak5/Slc25a23	12
GO:1901798	positive regulation of signal transduction by p53 class mediator	4/199	25/20753	8.8613e-05	0.00899422	0.00801015	Rpl26/Rpl11/Rpl23/Rps7	4
GO:1904667	negative regulation of ubiquitin protein ligase activity	3/199	10/20753	9.91747e-05	0.00966358	0.00860628	Rpl11/Rpl23/Rps7	3
GO:0010769	regulation of cell morphogenesis involved in differentiation	12/199	338/20753	0.000108603	0.0101239	0.00901625	Nsmf/Rpl4/Rtn4r/Cfl1/Lzts3/Thy1/Olfm1/Dbn1/Islr2/Camk2b/Dpysl2/Baiap2	12
GO:0061001	regulation of dendritic spine morphogenesis	5/199	50/20753	0.00011506	0.0101239	0.00901625	Cfl1/Lzts3/Dbn1/Camk2b/Baiap2	5
GO:0034660	ncRNA metabolic process	14/199	449/20753	0.000116367	0.0101239	0.00901625	Rps17/Rps24/Rpl14/Lars2/Rpl26/Rpl35/Rpl11/Rps15/Rps21/Rps8/Rpl7a/Rps16/Rps7/Rps14	14
GO:0009150	purine ribonucleotide metabolic process	13/199	409/20753	0.000169281	0.0142196	0.0126638	Cox6a1/Cbfa2t3/Gpi1/Cox4i1/Pde9a/Uqcr10/Atpif1/Ndufa8/Aldoa/Tpi1/Uqcc2/Ak5/Slc25a23	13
GO:0060079	excitatory postsynaptic potential	6/199	86/20753	0.000179255	0.0145555	0.012963	Grik5/Slc17a7/Cacnb3/Mapk8ip2/Dbn1/Baiap2	6
GO:0099175	regulation of postsynapse organization	7/199	124/20753	0.000196018	0.0154032	0.013718	Cfl1/Nptxr/Nptx1/Lzts3/Dbn1/Camk2b/Baiap2	7
GO:0000462	maturation of SSU-rRNA from tricistronic rRNA transcript (SSU-rRNA, 5.8S rRNA, LSU-rRNA)	4/199	31/20753	0.000210717	0.015431	0.0137427	Rps21/Rps8/Rps16/Rps14	4
GO:0009259	ribonucleotide metabolic process	13/199	419/20753	0.000214207	0.015431	0.0137427	Cox6a1/Cbfa2t3/Gpi1/Cox4i1/Pde9a/Uqcr10/Atpif1/Ndufa8/Aldoa/Tpi1/Uqcc2/Ak5/Slc25a23	13
GO:0099601	regulation of neurotransmitter receptor activity	5/199	57/20753	0.000215375	0.015431	0.0137427	Cfl1/Cnih2/Nptxr/Nptx1/Mapk8ip2	5
GO:0006091	generation of precursor metabolites and energy	12/199	367/20753	0.000232838	0.0162055	0.0144324	Cox6a1/Cbfa2t3/Gpi1/Cox4i1/Uqcr10/Ndufa8/Aldoa/Mt3/Tpi1/Uqcc2/Slc25a23/Slc25a22	12
GO:0060998	regulation of dendritic spine development	6/199	91/20753	0.000244278	0.0165295	0.014721	Cfl1/Lzts3/Dbn1/Palm/Camk2b/Baiap2	6
GO:0034248	regulation of cellular amide metabolic process	12/199	372/20753	0.000263401	0.0173418	0.0154444	Rps3a1/Rps9/Rpl26/Eif5a/Rpl10/Rplp1/Rpl38/Olfm1/Aplp1/Rps3/Bin1/Uqcc2	12
GO:0006163	purine nucleotide metabolic process	13/199	432/20753	0.000287617	0.0182654	0.016267	Cox6a1/Cbfa2t3/Gpi1/Cox4i1/Pde9a/Uqcr10/Atpif1/Ndufa8/Aldoa/Tpi1/Uqcc2/Ak5/Slc25a23	13
GO:0046185	aldehyde catabolic process	3/199	14/20753	0.000292427	0.0182654	0.016267	Gpi1/Pdxp/Akr1a1	3
GO:0019693	ribose phosphate metabolic process	13/199	436/20753	0.00031414	0.0185003	0.0164762	Cox6a1/Cbfa2t3/Gpi1/Cox4i1/Pde9a/Uqcr10/Atpif1/Ndufa8/Aldoa/Tpi1/Uqcc2/Ak5/Slc25a23	13
GO:0060999	positive regulation of dendritic spine development	5/199	62/20753	0.000320218	0.0185003	0.0164762	Cfl1/Dbn1/Palm/Camk2b/Baiap2	5
GO:0006119	oxidative phosphorylation	6/199	96/20753	0.000326566	0.0185003	0.0164762	Cox6a1/Cox4i1/Uqcr10/Ndufa8/Uqcc2/Slc25a23	6
GO:0099565	chemical synaptic transmission, postsynaptic	6/199	96/20753	0.000326566	0.0185003	0.0164762	Grik5/Slc17a7/Cacnb3/Mapk8ip2/Dbn1/Baiap2	6
GO:0098962	regulation of postsynaptic neurotransmitter receptor activity	3/199	15/20753	0.000362956	0.0200946	0.017896	Cnih2/Nptxr/Nptx1	3
GO:0032535	regulation of cellular component size	12/199	394/20753	0.000441727	0.0229314	0.0204224	Rpl4/Rtn4r/Cfl1/Pdxp/Tmsb4x/Olfm1/Dbn1/Brk1/Bin1/Islr2/Dpysl2/Baiap2	12
GO:0051668	localization within membrane	8/199	186/20753	0.000442436	0.0229314	0.0204224	Grik5/Caly/Cnih2/Nptxr/Nptx1/Thy1/Dbn1/Rilpl1	8
GO:0097479	synaptic vesicle localization	8/199	186/20753	0.000442436	0.0229314	0.0204224	Grik5/Syn2/Syn1/Ncs1/Cnih2/Bloc1s2/Napa/Dpysl2	8
GO:0060997	dendritic spine morphogenesis	5/199	68/20753	0.000492457	0.0249922	0.0222578	Cfl1/Lzts3/Dbn1/Camk2b/Baiap2	5
GO:0099173	postsynapse organization	8/199	190/20753	0.000509457	0.0253273	0.0225562	Cfl1/Nptxr/Nptx1/Lzts3/Adgrb1/Dbn1/Camk2b/Baiap2	8
GO:0006081	cellular aldehyde metabolic process	5/199	70/20753	0.000563006	0.0268918	0.0239495	Gpi1/Pdxp/Aldoa/Tpi1/Akr1a1	5
GO:1901796	regulation of signal transduction by p53 class mediator	5/199	70/20753	0.000563006	0.0268918	0.0239495	Rpl26/Rpl11/Rpl23/Rps7/Pcbp4	5
GO:0099003	vesicle-mediated transport in synapse	9/199	244/20753	0.000601333	0.0277213	0.0246882	Grik5/Slc17a7/Caly/Ncs1/Cnih2/Bloc1s2/Napa/Bin1/Dpysl2	9
GO:0030490	maturation of SSU-rRNA	4/199	41/20753	0.000629321	0.0277213	0.0246882	Rps21/Rps8/Rps16/Rps14	4
GO:0099084	postsynaptic specialization organization	4/199	41/20753	0.000629321	0.0277213	0.0246882	Cfl1/Nptxr/Nptx1/Dbn1	4
GO:0048268	clathrin coat assembly	3/199	18/20753	0.00063727	0.0277213	0.0246882	Epn1/Caly/Clta	3
GO:0051444	negative regulation of ubiquitin-protein transferase activity	3/199	18/20753	0.00063727	0.0277213	0.0246882	Rpl11/Rpl23/Rps7	3
GO:0030516	regulation of axon extension	6/199	110/20753	0.000675524	0.028674	0.0255368	Rpl4/Rtn4r/Olfm1/Dbn1/Islr2/Dpysl2	6
GO:0031397	negative regulation of protein ubiquitination	5/199	73/20753	0.000682715	0.028674	0.0255368	Rpl11/Rpl23/Adgrb1/Rps3/Rps7	5
GO:0072521	purine-containing compound metabolic process	13/199	475/20753	0.000702115	0.028989	0.0258173	Cox6a1/Cbfa2t3/Gpi1/Cox4i1/Pde9a/Uqcr10/Atpif1/Ndufa8/Aldoa/Tpi1/Uqcc2/Ak5/Slc25a23	13
GO:0060078	regulation of postsynaptic membrane potential	6/199	112/20753	0.000742738	0.029524	0.0262938	Grik5/Slc17a7/Cacnb3/Mapk8ip2/Dbn1/Baiap2	6
GO:0046184	aldehyde biosynthetic process	3/199	19/20753	0.000751433	0.029524	0.0262938	Gpi1/Aldoa/Tpi1	3
GO:1905874	regulation of postsynaptic density organization	3/199	19/20753	0.000751433	0.029524	0.0262938	Cfl1/Nptx1/Dbn1	3
GO:0048814	regulation of dendrite morphogenesis	6/199	113/20753	0.000778226	0.0300914	0.0267991	Nsmf/Cfl1/Lzts3/Dbn1/Camk2b/Baiap2	6
GO:0045333	cellular respiration	7/199	160/20753	0.000909682	0.0346248	0.0308364	Cox6a1/Cbfa2t3/Cox4i1/Uqcr10/Ndufa8/Slc25a23/Slc25a22	7
GO:1904666	regulation of ubiquitin protein ligase activity	3/199	21/20753	0.00101692	0.0381112	0.0339414	Rpl11/Rpl23/Rps7	3
GO:0042176	regulation of protein catabolic process	11/199	376/20753	0.00105592	0.0385286	0.0343132	Cbfa2t3/Xbp1/Rpl11/Atpif1/Rpl23/Adgrb1/Rps7/Uqcc2/Oaz1/Adam8/Plekhg5	11
GO:0051235	maintenance of location	10/199	319/20753	0.0010597	0.0385286	0.0343132	Grik5/Slc17a7/Thra/Fth1/Tmsb4x/Slc30a3/Thy1/Ehd1/Dbn1/Slc25a23	10
GO:0022904	respiratory electron transport chain	5/199	81/20753	0.0010949	0.0392231	0.0349317	Cox6a1/Cox4i1/Uqcr10/Ndufa8/Slc25a22	5
GO:0060996	dendritic spine development	6/199	121/20753	0.00111149	0.0392405	0.0349471	Cfl1/Lzts3/Dbn1/Palm/Camk2b/Baiap2	6
GO:0051438	regulation of ubiquitin-protein transferase activity	4/199	48/20753	0.00114766	0.0395584	0.0352303	Rpl11/Rpl23/Rps7/Rps2	4
GO:0051602	response to electrical stimulus	3/199	22/20753	0.00116922	0.0395584	0.0352303	Nsmf/Xbp1/Palm	3
GO:2000310	regulation of NMDA receptor activity	3/199	22/20753	0.00116922	0.0395584	0.0352303	Cfl1/Cnih2/Mapk8ip2	3
GO:1903321	negative regulation of protein modification by small protein conjugation or removal	5/199	83/20753	0.00122177	0.0407703	0.0363096	Rpl11/Rpl23/Adgrb1/Rps3/Rps7	5
GO:0006417	regulation of translation	10/199	326/20753	0.00124694	0.0410478	0.0365567	Rps3a1/Rps9/Rpl26/Eif5a/Rpl10/Rplp1/Rpl38/Aplp1/Rps3/Uqcc2	10
GO:0061387	regulation of extent of cell growth	6/199	125/20753	0.00131448	0.0426944	0.0380232	Rpl4/Rtn4r/Olfm1/Dbn1/Islr2/Dpysl2	6
GO:0022900	electron transport chain	5/199	85/20753	0.0013592	0.0435659	0.0387993	Cox6a1/Cox4i1/Uqcr10/Ndufa8/Slc25a22	5
GO:0050803	regulation of synapse structure or activity	9/199	275/20753	0.00139364	0.0440896	0.0392657	Slc17a7/Cfl1/Nptxr/Nptx1/Lzts3/Adgrb1/Dbn1/Camk2b/Baiap2	9
GO:0008064	regulation of actin polymerization or depolymerization	7/199	173/20753	0.00143098	0.0446905	0.0398008	Cfl1/Pdxp/Tmsb4x/Dbn1/Brk1/Bin1/Baiap2	7
GO:0030832	regulation of actin filament length	7/199	176/20753	0.00157912	0.0477059	0.0424864	Cfl1/Pdxp/Tmsb4x/Dbn1/Brk1/Bin1/Baiap2	7
GO:0048813	dendrite morphogenesis	7/199	176/20753	0.00157912	0.0477059	0.0424864	Nsmf/Cfl1/Lzts3/Mapk8ip2/Dbn1/Camk2b/Baiap2	7
GO:0051149	positive regulation of muscle cell differentiation	5/199	88/20753	0.00158628	0.0477059	0.0424864	Thra/Eif5a/Tmsb4x/Ehd1/Adgrb1	5
