# Supplementary material for: Changes in Calcium Homeostasis and Gene Expression Implicated in Epilepsy in Hippocampi of Mice Overexpressing ORAI1
Source: Int J Mol Sci. 2019 Nov 6;20(22):5539. doi: 10.3390/ijms20225539 (PMC6888010; doi:10.3390/ijms20225539)
Supplement: Supplementary file 1 [file ijms-20-05539-s001.zip › supplementary/Table S2_Lists of GO_BP_DOWN_genes.xlsx]

## Sheet: results_GO_BP_DOWN_genes
ID	Description	GeneRatio	BgRatio	pvalue	p.adjust	qvalue	geneID	Count
GO:1990573	potassium ion import across plasma membrane	5/118	40/20753	3.06285e-06	0.00304559	0.0026046	Atp1b1/Kcne2/Slc12a2/Kcnj13/Kcnj3	5
GO:0098739	import across plasma membrane	7/118	112/20753	3.55417e-06	0.00304559	0.0026046	Atp1b1/Folr1/Kcne2/Slc12a2/Kcnj13/Slc39a12/Kcnj3	7
GO:0010107	potassium ion import	5/118	45/20753	5.55951e-06	0.00304559	0.0026046	Atp1b1/Kcne2/Slc12a2/Kcnj13/Kcnj3	5
GO:0098659	inorganic cation import across plasma membrane	6/118	81/20753	6.81645e-06	0.00304559	0.0026046	Atp1b1/Kcne2/Slc12a2/Kcnj13/Slc39a12/Kcnj3	6
GO:0099587	inorganic ion import across plasma membrane	6/118	81/20753	6.81645e-06	0.00304559	0.0026046	Atp1b1/Kcne2/Slc12a2/Kcnj13/Slc39a12/Kcnj3	6
GO:0055067	monovalent inorganic cation homeostasis	7/118	147/20753	2.12079e-05	0.00789641	0.00675305	Atp1b1/Slc4a5/Ace/Slc12a2/Car12/Slc4a2/Slc4a10	7
GO:0015682	ferric iron transport	3/118	13/20753	4.91634e-05	0.0128973	0.0110298	Steap2/Tfrc/Cltc	3
GO:0072512	trivalent inorganic cation transport	3/118	13/20753	4.91634e-05	0.0128973	0.0110298	Steap2/Tfrc/Cltc	3
GO:0009914	hormone transport	10/118	371/20753	5.19585e-05	0.0128973	0.0110298	Trpv4/Htr2c/Slc16a2/Aqp1/Ttr/Sfrp1/Cpt1a/Fzd4/Myo5a/Stxbp5l	10
GO:0061180	mammary gland epithelium development	5/118	77/20753	7.77855e-05	0.0173773	0.0148611	Slc12a2/Prlr/Rtn4/Sostdc1/Msx1	5
GO:0048640	negative regulation of developmental growth	6/118	127/20753	8.78246e-05	0.0176992	0.0151364	Rtn4/Sfrp5/Sfrp1/Sema3f/Sema3b/Map2	6
GO:0032252	secretory granule localization	3/118	16/20753	9.50718e-05	0.0176992	0.0151364	Rasgrp1/Map2/Myo5a	3
GO:0015701	bicarbonate transport	3/118	17/20753	0.000114966	0.0197565	0.0168958	Slc4a5/Slc4a2/Slc4a10	3
GO:0030517	negative regulation of axon extension	4/118	46/20753	0.000134771	0.0207087	0.0177101	Rtn4/Sema3f/Sema3b/Map2	4
GO:0007215	glutamate receptor signaling pathway	5/118	87/20753	0.000139047	0.0207087	0.0177101	Gria2/Frrs1l/Grm5/Neto1/Cpeb4	5
GO:0060560	developmental growth involved in morphogenesis	8/118	268/20753	0.000149768	0.0209113	0.0178835	Slc12a2/Rtn4/Sfrp5/Sfrp1/Sema3f/Sema3b/Map2/Dclk1	8
GO:0015893	drug transport	7/118	206/20753	0.000178288	0.0225545	0.0192887	Folr1/Htr2c/Cldn1/Car12/Rtn4/Aqp1/Fzd4	7
GO:0070633	transepithelial transport	3/118	20/20753	0.000190352	0.0225545	0.0192887	Slc12a2/Aqp1/Slc23a2	3
GO:0045926	negative regulation of growth	8/118	280/20753	0.000201892	0.0225545	0.0192887	Rtn4/Sfrp5/Lbp/Sfrp1/Msx1/Sema3f/Sema3b/Map2	8
GO:0030901	midbrain development	4/118	51/20753	0.000201921	0.0225545	0.0192887	Otx2/Aplp2/Sfrp1/Msx1	4
GO:0015672	monovalent inorganic cation transport	10/118	457/20753	0.000284548	0.0302705	0.0258875	Atp1b1/Kcne2/Slc12a2/Scn2a/Aqp1/Kcnj13/Neto1/Slc4a10/Slc23a2/Kcnj3	10
GO:0034123	positive regulation of toll-like receptor signaling pathway	3/118	25/20753	0.000376165	0.0366081	0.0313074	Pja2/Rtn4/Lbp	3
GO:0006813	potassium ion transport	7/118	233/20753	0.000376897	0.0366081	0.0313074	Atp1b1/Kcne2/Slc12a2/Aqp1/Kcnj13/Neto1/Kcnj3	7
